# Supplementary material for: Effects of Different Feeding Modes on Growth Performance, Blood Biochemistry, and Metabolism of Yushu Yaks During the Cold Season
Source: Animals (Basel). 2026 Apr 3;16(7):1110. doi: 10.3390/ani16071110 (PMC13072301; doi:10.3390/ani16071110)
Supplement: Supplementary file 1 [file animals-16-01110-s001.zip]

Archive with 1 entries (1 files):
- animals-4170591-supplementary.pdf
